# Supplementary material for: Shuffling of cis-regulatory elements is a pervasive feature of the vertebrate lineage
Source: Genome Biol. 2006 Jul 19;7(7):R56. doi: 10.1186/gb-2006-7-7-r56 (PMC1779573; doi:10.1186/gb-2006-7-7-r56)
Supplement: Additional data file 1 — A table showing GO analysis of genes associated with CNEs and genes associated with SCEs [file gb-2006-7-7-r56-S1.xls]

## Sheet: CNE-SCE-GOSTAT2.xls
comparison	term	p-value	kind
Genes associated with CNEs vs all analyzed genes - BIOLOGICAL PROCESS
	regulation of transcription	6.54e-26	overrepresented
	regulation of transcription, DNA-dependent	7.55e-26	overrepresented
	regulation of nucleobase, nucleoside, nucleotide and nucleic acid metabolism	1.16e-25	overrepresented
	transcription, DNA-dependent	1.25e-25	overrepresented
	transcription	7.32e-25	overrepresented
	regulation of cellular metabolism	2.32e-24	overrepresented
	regulation of metabolism	7.62e-24	overrepresented
	regulation of cellular physiological process	1.68e-18	overrepresented
	regulation of cellular process	1.96e-18	overrepresented
	regulation of physiological process	3.72e-18	overrepresented
	nucleobase, nucleoside, nucleotide and nucleic acid metabolism	9.21e-17	overrepresented
	regulation of biological process	2.43e-16	overrepresented
	organ development	4.24e-14	overrepresented
	development	8.48e-11	overrepresented
	organ morphogenesis	4.63e-10	overrepresented
	pattern specification	4.47e-08	overrepresented
	system development	7.31e-06	overrepresented
	morphogenesis	1.63e-05	overrepresented
	primary metabolism	0.000308	overrepresented
	cellular metabolism	0.000308	overrepresented
	eye development	0.000352	overrepresented
	eye development (sensu Mammalia)	0.000437	overrepresented
	embryonic development	0.000531	overrepresented
	eye development (sensu Vertebrata)	0.000645	overrepresented
	nervous system development	0.000645	overrepresented
	embryonic morphogenesis	0.000981	overrepresented
Genes associated with CNEs vs genes associated with SCEs - BIOLOGICAL PROCESS
	regulation of transcription	2.72e-14	overrepresented
	regulation of nucleobase, nucleoside, nucleotide and nucleic acid metabolism	2.72e-14	overrepresented
	regulation of transcription, DNA-dependent	2.72e-14	overrepresented
	regulation of cellular metabolism	3.05e-14	overrepresented
	transcription	3.05e-14	overrepresented
	transcription, DNA-dependent	3.05e-14	overrepresented
	nucleobase, nucleoside, nucleotide and nucleic acid metabolism	3.05e-14	overrepresented
	regulation of metabolism	7.58e-14	overrepresented
	regulation of cellular physiological process	2.13e-11	overrepresented
	regulation of physiological process	9.1e-11	overrepresented
	regulation of cellular process	1.32e-10	overrepresented
	regulation of biological process	5.38e-09	overrepresented
	cellular metabolism	1.61e-05	overrepresented
	primary metabolism	3.84e-05	overrepresented
	metabolism	6.51e-05	overrepresented
	pattern specification	6.51e-05	overrepresented
	organ development	0.000605	overrepresented
Genes associated with SCEs vs all analyzed genes - BIOLOGICAL PROCESS
	development	4.69e-29	overrepresented
	organ development	1.27e-25	overrepresented
	organ morphogenesis	3.44e-22	overrepresented
	system development	1.72e-21	overrepresented
	morphogenesis	7.57e-21	overrepresented
	nervous system development	2.86e-19	overrepresented
	cell differentiation	2.06e-18	overrepresented
	cell communication	1.26e-15	overrepresented
	cell surface receptor linked signal transduction	1.85e-14	overrepresented
	signal transduction	2.81e-13	overrepresented
	regulation of biological process	1.64e-12	overrepresented
	transcription, DNA-dependent	2.2e-12	overrepresented
	pattern specification	2.3e-12	overrepresented
	regulation of transcription	2.31e-12	overrepresented
	regulation of transcription, DNA-dependent	2.87e-12	overrepresented
	regulation of cellular process	8.41e-12	overrepresented
	regulation of nucleobase, nucleoside, nucleotide and nucleic acid metabolism	9.74e-12	overrepresented
	transcription	2.62e-11	overrepresented
	regulation of metabolism	3.57e-11	overrepresented
	regulation of cellular metabolism	1.91e-10	overrepresented
	regulation of physiological process	2.8e-10	overrepresented
	cell adhesion	3.83e-10	overrepresented
	central nervous system development	2.61e-09	overrepresented
	regulation of cellular physiological process	5.11e-09	overrepresented
	neurogenesis	7.28e-09	overrepresented
	neuron differentiation	1.23e-08	overrepresented
	enzyme linked receptor protein signaling pathway	3.56e-08	overrepresented
	brain development	3.84e-08	overrepresented
	tube development	4.16e-08	overrepresented
	cell migration	6.66e-08	overrepresented
	axon guidance	8.73e-08	overrepresented
	cell development	5.14e-07	overrepresented
	embryonic development	5.17e-07	overrepresented
	heart development	5.26e-07	overrepresented
	vasculature development	8.15e-07	overrepresented
	locomotion	9.03e-07	overrepresented
	cell motility	1.21e-06	overrepresented
	localization of cell	1.21e-06	overrepresented
	morphogenesis of an epithelium	1.29e-06	overrepresented
	blood vessel development	1.56e-06	overrepresented
	macromolecule metabolism	1.78e-06	underrepresented
	cell proliferation	3.93e-06	overrepresented
	RNA metabolism	4.49e-06	underrepresented
	axonogenesis	5.66e-06	overrepresented
	embryonic pattern specification	9.89e-06	overrepresented
	embryonic morphogenesis	1.05e-05	overrepresented
	tube morphogenesis	1.87e-05	overrepresented
	cell-cell signaling	2.05e-05	overrepresented
	positive regulation of cellular process	2.61e-05	overrepresented
	cellular morphogenesis during differentiation	2.61e-05	overrepresented
	neuron development	3.27e-05	overrepresented
	cell fate commitment	3.46e-05	overrepresented
	transmembrane receptor protein tyrosine kinase signaling pathway	3.66e-05	overrepresented
	positive regulation of biological process	4.16e-05	overrepresented
	potassium ion transport	4.55e-05	overrepresented
	RNA processing	4.83e-05	underrepresented
	regulation of cell proliferation	4.83e-05	overrepresented
	neuron morphogenesis during differentiation	7.3e-05	overrepresented
	neurite morphogenesis	7.3e-05	overrepresented
	blood vessel morphogenesis	7.3e-05	overrepresented
	angiogenesis	0.000132	overrepresented
	cellular morphogenesis	0.000241	overrepresented
	positive regulation of physiological process	0.000421	overrepresented
	protein folding	0.000423	underrepresented
	G-protein coupled receptor protein signaling pathway	0.000497	overrepresented
	regulation of transcription from RNA polymerase II promoter	0.000513	overrepresented
	positive regulation of cellular physiological process	0.000515	overrepresented
	patterning of blood vessels	0.000545	overrepresented
	lung development	0.000548	overrepresented
	cellular process	0.000613	overrepresented
Genes associated with CNEs vs all analyzed genes - CELLULAR COMPONENT
	nucleoplasm	1.84e-27	overrepresented
	nuclear lumen	3.86e-24	overrepresented
	nucleus	2.73e-22	overrepresented
	membrane-enclosed lumen	4.79e-20	overrepresented
	organelle lumen	4.79e-20	overrepresented
	transcription factor complex	7.54e-18	overrepresented
	intracellular membrane-bound organelle	2.16e-11	overrepresented
	membrane-bound organelle	2.16e-11	overrepresented
	intracellular organelle	9.11e-10	overrepresented
	organelle	9.11e-10	overrepresented
	intracellular	1.77e-09	overrepresented
	protein complex	1.09e-07	overrepresented
	cell	9.06e-05	overrepresented
	membrane	0.000406	underrepresented
Genes associated with CNEs vs genes associated with SCEs- CELLULAR COMPONENT
	nucleus	5.49e-19	overrepresented
	nuclear lumen	1.35e-16	overrepresented
	transcription factor complex	1.36e-15	overrepresented
	membrane-enclosed lumen	1.36e-15	overrepresented
	organelle lumen	1.36e-15	overrepresented
	nucleoplasm	1.36e-15	overrepresented
	intracellular membrane-bound organelle	2.74e-14	overrepresented
	membrane-bound organelle	2.74e-14	overrepresented
	intracellular organelle	1.07e-11	overrepresented
	organelle	1.07e-11	overrepresented
	intracellular	1.07e-11	overrepresented
	protein complex	1.77e-08	overrepresented
	membrane	6.43e-06	underrepresented
	extracellular region	8.89e-05	underrepresented
	integral to membrane	0.000516	underrepresented
	intrinsic to membrane	0.000516	underrepresented
	cell	0.000516	overrepresented
Genes associated with SCEs vs all analyzed genes - CELLULAR COMPONENT
	transcription factor complex	1.11e-12	overrepresented
	extracellular matrix	9.35e-11	overrepresented
	extracellular matrix (sensu Metazoa)	9.35e-11	overrepresented
	plasma membrane	1.09e-09	overrepresented
	mitochondrion	2.78e-09	underrepresented
	cytoplasm	5.32e-07	underrepresented
	nucleoplasm	1.01e-06	overrepresented
	ribonucleoprotein complex	1.01e-06	underrepresented
	integral to plasma membrane	1.04e-05	overrepresented
	intrinsic to plasma membrane	1.27e-05	overrepresented
	extracellular region	1.31e-05	overrepresented
	synapse	1.35e-05	overrepresented
	integral to membrane	0.000122	overrepresented
	intrinsic to membrane	0.000125	overrepresented
	mitochondrial envelope	0.000346	underrepresented
	mitochondrial inner membrane	0.000865	underrepresented
Genes associated with CNEs vs all analyzed genes - MOLECULAR FUNCTION
	transcription regulator activity	7e-35	overrepresented
	transcription factor activity	1.45e-32	overrepresented
	DNA binding	3.15e-27	overrepresented
	nucleic acid binding	4.75e-18	overrepresented
	zinc ion binding	1.27e-08	overrepresented
	transition metal ion binding	4.72e-05	overrepresented
	transcriptional repressor activity	0.000277	overrepresented
Genes associated with CNEs vs genes associated with SCEs- MOLECULAR FUNCTION
	DNA binding	5.56e-16	overrepresented
	transcription regulator activity	7.76e-16	overrepresented
	nucleic acid binding	4.82e-14	overrepresented
	transcription factor activity	1.32e-12	overrepresented
	zinc ion binding	1.54e-06	overrepresented
	transition metal ion binding	0.000128	overrepresented
Genes associated with SCEs vs all analyzed genes - MOLECULAR FUNCTION
	transcription factor activity	4.43e-24	overrepresented
	transcription regulator activity	7.11e-21	overrepresented
	signal transducer activity	5.23e-16	overrepresented
	receptor activity	2.17e-11	overrepresented
	catalytic activity	2.41e-11	underrepresented
	DNA binding	5.01e-09	overrepresented
	transmembrane receptor activity	2.39e-08	overrepresented
	protein binding	1.6e-05	overrepresented
	alpha-type channel activity	6.82e-05	overrepresented
	ion channel activity	7.63e-05	overrepresented
	transmembrane receptor protein kinase activity	0.000297	overrepresented
	calcium ion binding	0.000603	overrepresented
	RNA polymerase II transcription factor activity, enhancer binding	0.000603	overrepresented
	isomerase activity	0.000603	underrepresented
	channel or pore class transporter activity	0.000711	overrepresented
