# Supplementary material for: Shuffling of cis-regulatory elements is a pervasive feature of the vertebrate lineage
Source: Genome Biol. 2006 Jul 19;7(7):R56. doi: 10.1186/gb-2006-7-7-r56 (PMC1779573; doi:10.1186/gb-2006-7-7-r56)
Supplement: Additional data file 3 — A table providing further information on all fragments tested [file gb-2006-7-7-r56-S3.xls]

## Sheet: Sheet1
gene	fragment	ensembl_id	pcr_size	SCE_size	mus	fugu(strand)	muscle	notoch	CNS	eye	ear	vessels	other
no	lacZ						7	13	3	0	0	0	17
Shh	ArC	ENSMUSG00000002633					4	178	14	0	0	0	46
Shh	12058	ENSMUSG00000002633	749	45	intron	intron(-1)	52	8	4	0	0	0	5
Otx2	13988	ENSMUSG00000021848	527	51	post-gene	pre-gene(1)	21	15	27	3	4	0	23
Gata3	15402	ENSMUSG00000015619	380	40	post-gene	intron1(-1)	14	19	14	4	7	0	45
Ets	8744	ENSMUSG00000032035	522	40	pre-gene	post-gene(1)	15	4	53	0	0	77	31
Ets	8745	ENSMUSG00000032035	715	46	pre-gene	intron1(1)	27	7	36	7	8	66	59
Ets	8726	ENSMUSG00000032035	668	41	intron1	post-gene(-1)	40	23	72	11	22	105	72
Ets	8728	ENSMUSG00000032035	695	48	intron1	intron2(1)	5	12	38	12	15	50	44
Pax2b	31027	ENSMUSG00000004231	543	39	pre-gene	pre-gene(1)	14	6	33	9	7	0	36
Pax6a	15696	ENSMUSG00000027168	265	33	intron6	pre-gene(1)	19	7	54	5	16	0	21
Pax3	24781	ENSMUSG00000004872	670	42	pre-gene	post-gene(1)	26	9	9	1	0	0	22
Zfpm2	23818	ENSMUSG00000022306	562	48	pre-gene	intron2(1)	14	14	57	15	1	0	18
Zfpm2	23838	ENSMUSG00000022306	549	48	pre-gene	intron4(-1)	20	7	52	15	10	0	44
Tmeff2	26014	ENSMUSG00000026109	771	48	intron4	pre-gene(1)	13	12	14	15	5	0	66
Tmeff2	26015	ENSMUSG00000026109	648	38	intron4	pre-gene(1)	73	20	23	9	0	0	34
Tmeff2	26016	ENSMUSG00000026109	570	51	intron4	pre-gene(-1)	21	11	51	18	5	0	42
Jag1b	16407	ENSMUSG00000027276	453	37	pre-gene	pre-gene(1)	19	28	17	2	2	0	30
Jag1b	16408	ENSMUSG00000027276	278	55	pre-gene	pre-gene(1)	8	13	60	16	5	0	7
Jag1b	16409	ENSMUSG00000027276	543	44	pre-gene	pre-gene(-1)	10	12	7	1	2	0	22
Mapkap1	17058	ENSMUSG00000038696	648	37	intron1	pre-gene(1)	62	24	61	13	9	0	126
Mapkap1	17059	ENSMUSG00000038696	272	39	pre-gene	pre-gene(1)	38	23	49	6	14	0	41
Mab21l2	23001	ENSMUSG00000057777	580	42	pre-gene	pre-gene(1)	38	30	155	48	16	0	30
Mab21l2	23002	ENSMUSG00000057777	348	37	pre-gene	post-gene(-1)	12	5	66	19	0	0	20
Hmx3	11669	ENSMUSG00000040148	792	150	pre-gene	pre-gene(1)	33	1	45	12	18	0	27
Lmx1b	17027	ENSMUSG00000038765	763	300	intron2	intron2(1)	2	30	29	6	2	0	36
3110004L20Rik	5803	ENSMUSG00000038267	700	45	pre-gene	post-gene(-1)	5	4	0	0	0	0	7
3110004L20Rik	5802	ENSMUSG00000038267	863	39	intron	pre-gene(1)	92	172	4	0	0	0	52
Elmo1	6026	ENSMUSG00000041112	759	45	intron	intron(-1)	33	29	4	0	0	0	10
Ets	11216	ENSMUSG00000032035	613			post-gene	14	24	1	0	0	0	35
Gata3	3255	ENSMUSG00000015619	704			post-gene	39	19	17	4	14	0	17
1300007F04Rik	2797	ENSMUSG00000000686	913			post-gene	58	27	5	0	0	0	25
Tmeff2	198	ENSMUSG00000026109	656			intron4	5	5	3	0	1	0	9
Mab21l2	909	ENSMUSG00000057777	576			pre-gene	31	26	7	1	2	0	25
3110004L20Rik	410	ENSMUSG00000038267	769			intron2	4	1	1	0	0	0	17
Elmo1	10157	ENSMUSG00000041112	780			pre-gene	11	14	2	0	0	0	11
Shh	11271	ENSMUSG00000002633	633			pre-gene	55	13	8	2	2	0	3
Impact	5990	ENSMUSG00000024423	596			intron4	22	21	16	0	10	0	32
Ubl7	268	ENSMUSG00000055720	682			post-gene	67	78	379	64	19	0	37
Lmx1b	11767	ENSMUSG00000038765	536			post-gene	5	1	0	0	2	0	7
Irx3	5945	ENSMUSG00000031734	550			post-gene	7	4	0	0	0	0	4
