# Supplementary material for: Shuffling of cis-regulatory elements is a pervasive feature of the vertebrate lineage
Source: Genome Biol. 2006 Jul 19;7(7):R56. doi: 10.1186/gb-2006-7-7-r56 (PMC1779573; doi:10.1186/gb-2006-7-7-r56)
Supplement: Additional data file 7 — A table providing GO analysis results for genes associated with collinear nongenic SCEs located 1,000 bp upstream of the TSS [file gb-2006-7-7-r56-S7.xls]

## Sheet: Sheet1
term	p-value	kind
regulation of cellular process	3.94e-06	overrepresented
transcription regulator activity	3.94e-06	overrepresented
transcription factor activity	3.94e-06	overrepresented
regulation of cellular physiological process	5.23e-06	overrepresented
regulation of transcription, DNA-dependent	5.23e-06	overrepresented
transcription, DNA-dependent	5.23e-06	overrepresented
regulation of transcription	6.72e-06	overrepresented
regulation of physiological process	6.72e-06	overrepresented
regulation of nucleobase, nucleoside, nucleotide and nucleic acid metabolism	6.72e-06	overrepresented
regulation of biological process	6.72e-06	overrepresented
transcription	8.11e-06	overrepresented
regulation of cellular metabolism	1.3e-05	overrepresented
nucleobase, nucleoside, nucleotide and nucleic acid metabolism	1.92e-05	overrepresented
regulation of metabolism	1.92e-05	overrepresented
development	0.000103	overrepresented
DNA binding	0.000149	overrepresented
transcription factor complex	0.000149	overrepresented
nucleus	0.000638	overrepresented
nucleic acid binding	0.000746	overrepresented
nucleoplasm	0.000746	overrepresented
